# Supplementary material for: The SMC Hinge is a Selective Gate for Obstacle Bypass
Source: Nat Commun. 2025 Nov 25;16:10457. doi: 10.1038/s41467-025-65408-5 (PMC12647877; doi:10.1038/s41467-025-65408-5)
Supplement: Supplementary file 3 — Supplementary Data [file 41467_2025_65408_MOESM3_ESM.xlsx]

## Sheet: Supplementary Table 1
Supplementary Table 1: List of oligonucleotides and modified DNA substrates
Gap replacement oligos
Name	Sequence (5'-3')	Purpose
STQ15intbio(dT)	[Phos]TCAGCTACACCTCAGCGATCCC[BtndT]CAGCACTAGTCCTCAGCTACGCC	Gap insert (internal biotin dT) site A	See Extended Data Fig. 1B
STQ15intbio(TEG)	[Phos]TCAGCTACACCTCAGCGATCCC[BtnTEG]CAGCACTAGTCCTCAGCTACGCC	Gap insert (internal biotin TEG) site A	See Extended Data Fig. 1B
STQ15endbio	[Btn]TCAGCTACACCTCAGCGATCCCTCAGCACTAGTCCTCAGCTACGCC	Gap insert (5' end biotin) site A	See Extended Data Fig. 1B
STQ15-5-40flap	[Btn]TTAGTTGTTCGTAGTGCTCGTCTGGCTCTGGATTACCCGCTCAGCTACACCTCAGCGATCCCTCAGCACTAGTCCTCAGCTACGCC	Gap insert (5' end biotin) site A with 40 nt 5' flap	See Extended Data Fig. 1B
STQ15-5-20flap	[Btn]TCTGGCTCTGGATTACCCGCTCAGCTACACCTCAGCGATCCCTCAGCACTAGTCCTCAGCTACGCC	Gap insert (5' end biotin) site A with 20 nt 5' flap	See Extended Data Fig. 1B
STQ15-5-20RNAflap	[Btn]rTrCrTrGrGrCrTrCrTrGrGrArTrTrArCrCrCrGrCTCAGCTACACCTCAGCGATCCCTCAGCACTAGTCCTCAGCTACGCC	Gap insert (5' end biotin) site A with 20 nt 5' RNA flap	See Extended Data Fig. 1B, RNA bases denoted as rN
STQ28-5-40flap	[Btn]TTAGTTGTTCGTAGTGCTCGTCTGGCTCTGGATTACCCGCTCAGCTCGGCCTCAGCCCCTCCTCAGCCTACTTCCTCAGCGAATCC	Gap insert (5' end biotin) site B with 40 nt 5' flap	See Extended Data Fig. 2C
STQ15-3-10flap	[Btn]TCAGCTACACCTCAGCGATCCCTCAGCACTAGTCCTCAGCTACGCCAGTCGCTAAA	Gap insert (5' end biotin) site A with 10 nt 3' flap	See Extended Data Fig. 2C
STQ15-bubble	[Btn]TCAGCTACACCTCAGCGTAGGGAGTCGTGTAGTCCTCAGCTACGCC	Gap insert (5' end biotin) site A with 12 nt non-annealing sequence	See Extended Data Fig. 2C
Complementary flap annealing oligos
Name	Sequence (5'-3')	Notes
STI700	GCGGGTAATCCAGAGCCAGACGAGCACTACGAACAACTAA	Fully annealing to the 40 nt flap of bio40flapDNA
STQ375	CAGAGCCAGACGAGCACTACGAACAACTAA
STQ376	TAATCCAGAGCCAGACGAGCACTACGAACAACTAA
STR110	GTAATCCAGAGCCAGACGAGCACTACGAACAACTAA
STR111	GGTAATCCAGAGCCAGACGAGCACTACGAACAACTAA
STR112	GGGTAATCCAGAGCCAGACGAGCACTACGAACAACTAA
STR113	CGGGTAATCCAGAGCCAGACGAGCACTACGAACAACTAA
STR114	GCGGGTAATCCAGAGCCAGACGAGCACTACGAACA
STR109	GCGGGTAATCCAGAGCCAGACGAGCACTAC
Preparation of modified DNA circles (gap-filling protocol)
Modification	Starting plasmid	Replacement oligo (site A)	Replacement oligo (site B)
Single internal biotin (site A) circle	pSG6970 (pG46)	STQ15int	-
Single end biotin circle (site A) circle	pSG6970 (pG46)	STQ15end	-
Single end biotin circle (site A) circle with 40 nt ssDNA flap	pSG6970 (pG46)	STQ15-5-40flap	-
Single end biotin circle (site A) circle with 40 nt dsDNA flap	pSG6970 (pG46)	STQ15-5-40flap + STI700	-
Single end biotin circle (site A) circle with 40 nt ssDNA flap, 35 nt annealed (towards biotin end)	pSG6970 (pG46)	STQ15-5-40flap + STQ376	-
Single end biotin circle (site A) circle with 40 nt ssDNA flap, 30 nt annealed (towards biotin end)	pSG6970 (pG46)	STQ15-5-40flap + STQ375	-
Single end biotin circle (site A) circle with 40 nt ssDNA flap, 39 nt annealed (towards biotin end)	pSG6970 (pG46)	STQ15-5-40flap + STR113	-
Single end biotin circle (site A) circle with 40 nt ssDNA flap, 38 nt annealed (towards biotin end)	pSG6970 (pG46)	STQ15-5-40flap + STR112	-
Single end biotin circle (site A) circle with 40 nt ssDNA flap, 37 nt annealed (towards biotin end)	pSG6970 (pG46)	STQ15-5-40flap + STR111	-
Single end biotin circle (site A) circle with 40 nt ssDNA flap, 36 nt annealed (towards biotin end)	pSG6970 (pG46)	STQ15-5-40flap + STR110	-
Single end biotin circle (site A) circle with 40 nt ssDNA flap, 35 nt annealed (towards junction end)	pSG6970 (pG46)	STQ15-5-40flap + STR114	-
Single end biotin circle (site A) circle with 40 nt ssDNA flap, 30 nt annealed (towards junction end)	pSG6970 (pG46)	STQ15-5-40flap + STR109	-
Single end biotin circle (site A) circle with 40 nt ssDNA flap, 3' 10 nt flap	pSG6970 (pG46)	STQ15-3-10flap	-
Single end biotin circle (site A) circle with 40 nt ssDNA flap, 12 nt bubble	pSG6970 (pG46)	STQ15-bubble	-
Double end biotin circle (site A + site B) circle with 2x 40 nt ssDNA flap	pSG7084 (pG46-46)	STQ15-5-40flap	STQ28-5-40flap
ChIP-qPCR oligos	Sequence (5'-3')
STG228	CATATTGCCTTTTCCGTTGG	yyaH Fw
STG229	CATCCTCAATCACGCTTTCA	yyaH Rv
STG097	AAAAAGTGATTGCGGAGCAG	parS359 Fw
STG098	AGAACCGCATCTTTCACAGG	parS359 Rv
STG242	CATATTGCCTTTTCCGTTGG	noc Fw
STG243	CATCCTCAATCACGCTTTCA	noc Rv
STG099	TCCATATCCTCGCTCCTACG	ter Fw
STG100	ATTCTGCTGATGTGCAATGG	ter Rv
Oligo to linearize circular ssDNA	Sequence (5'-3')
STP840	GGTGAGCGTGGGTCTCGCGGTATCATTGCAGCACTGG

## Sheet: Supplementary Table 2
Supplementary Table 2: Plasmids used in this study
pSG number	Name	Purpose	Origin of replication	Antibiotic resistance	E. coli Host	Size (bp)	Source
pSG6438	pMultiAmp-ecJetC_ecJetB_10xHis-TwinStrep-3C-ecJetA	Expression vector ecJetABC	ColE1	Amp	DH5α, BL21	13052	Liu et al., 2022
pSG6800	pLIBT7K_ecJetD-3C-TwinStrep-10xHis	Expression vector ecJetD	ColE1	Kan	DH5α, BL21	6301	Liu et al., 2022
pSG7055	pMultiAmp_nvJetC_nvJetB_10xHis-TwinStrep-3C-nvJetA	Expression vector bvJetABC	ColE1	Amp	DH5α, BL21	14285	Roisné-Hamelin et al., 2025
pSG7056	pLIBT7K_nvJetD-3C-TwinStrep-10xHis	Expression vector bvJetD	ColE1	Kan	DH5α, BL21	6448	Roisné-Hamelin et al., 2025
pSG8019	pLIBT7A_ybbR-8His-ecJetC(C401R C568A)347-687	Expression vectors for ecJetC hinges	ColE1	Amp	DH5α, BL21	6229	This study
pSG8020	pLIBT7A_ybbR-8His-ecJetC(C401R C568A+K529C,R593C)347-687		ColE1	Amp	DH5α, BL21	6229	This study
pSG8021	pLIBT7A_ybbR-8His-ecJetC(C401R C568A+L521C,Q600C)347-687		ColE1	Amp	DH5α, BL21	6229	This study
pSG8022	pLIBT7A_ybbR-8His-ecJetC(C401R C568A+H576C,Q508C)347-687		ColE1	Amp	DH5α, BL21	6229	This study
pSG7749	pMultiAmp_ecJetC(C61L,C336H,C401R,C568A,C753S,C942S,C1006S)_JetB(C19S)_10His-TwinStrep-3C-JetA(C36A)	Expression vector cysteine-less ecJetABC	ColE1	Amp	DH5α, BL21	13052	Roisné-Hamelin et al., 2025
pSG7791	pMultiAmp_ecJetC(C61L,C336H,C401R,K529C,C568A,R593C,C753S,C942S,C1006S)_JetB(C19S)_10His-TwinStrep-3C-JetA(C36A)	Expression vector cysteine-less ecJetABC with hinge cysteine pair	ColE1	Amp	DH5α, BL21	13052	Roisné-Hamelin et al., 2025
pSG7792	pMultiAmp_ecJetC(C61L,C336H,A346C,C401R,C568A,C753S,C942S,C1006S)_JetB(C19S)_10His-TwinStrep-3C-JetA(C36A)	Expression vector cysteine-less ecJetABC with elbow cysteine pair	ColE1	Amp	DH5α, BL21	13052	Roisné-Hamelin et al., 2025
pSG8038	pMultiAmp_ecJetC(C61L,C336H,C401R,Q508C,C568A,H576C,C753S,C942S,C1006S)_JetB(C19S)_10His-TwinStrep-3C-JetA(C36A)	Expression vector cysteine-less ecJetABC with hinge cysteine pair 3	ColE1	Amp	DH5α, BL21	13052	This study
pSG7853	pMultiAmp_ecJetC(520A, K601A,R602A)_JetB_10His-TwinStrep-3C-JetA	Expression vector ecJetABC with Hinge mutations	ColE1	Amp	DH5α, BL21	13052	This study
pSG7854	pMultiAmp_ecJetC(520D,K601D,R602D)_JetB_10His-TwinStrep-3C-JetA	Expression vector ecJetABC with Hinge mutations	ColE1	Amp	DH5α, BL21	13052	This study
pSG7855	pMultiAmp_ecJetC(R524A,K591A,K601A)_JetB_10His-TwinStrep-3C-JetA	Expression vector ecJetABC with Hinge mutations	ColE1	Amp	DH5α, BL21	13052	This study
pSG7856	pMultiAmp_ecJetC(R524D,K591D,K601D)_JetB_10His-TwinStrep-3C-JetA	Expression vector ecJetABC with Hinge mutations	ColE1	Amp	DH5α, BL21	13052	This study
pSG7585	pMultiAmp_JetC(ecJetC1-347,nvJetC334-914,ecJetC687-1095)_ecJetB_10His-TwinStrep-3C-ecJetA	Expression vector ecJetABC with hinge proximal part of the coiled coiled replaced by nvJetC	ColE1	Amp	DH5α, BL21	13778	This study
pSG6085	pIDC_BspQI (pDonor)	1.8 kb test plasmid for cleavage assays	R6K	Cm	pirHC	1843	Taschner et al., 2021
pSG6970	pG46 (1 site)	Precursor plasmid to generate modified DNA circles	ColE1	Amp	DH5α	2852	Ralf et al., 2006
pSG7084	pG46-46 (2 sites) (see supplemental Table 1)	Precursor plasmid to generate modified DNA circles (2 sites)	ColE1	Amp	DH5α	2905	Roisné-Hamelin et al., 2024
pSG6750	pBADmycHisA	Test plasmid used in plasmid stability assays	ColE1	Amp	DH5α	4094	Liu et al., 2022
pSG6634	pGP704-TnAraC-pBAD-empty	Plasmids used in triparental mating to insert pBAD-jetABCD into E. coli Tn7 attachment site	R6K	Amp	MFDpir	6722	This study
pSG6637	pGP704-TnAraC-pBAD-ecjetABCD		R6K	Amp	MFDpir	13373	This study
pSG7960	pGP704-TnAraC-pBAD-ecJetABC(R524A K591A K601A)D		R6K	Amp	MFDpir	13373	This study
pSG7961	pGP704-TnAraC-pBAD-ecJetABC(R524D K591D K601D)D		R6K	Amp	MFDpir	13373	This study
pSG1905	pET-Gate2 His6-TEV-(400-776)Smc(C437S, R558C, N634C)	expression vector for BsSmc hinge(XL)/coiled-coil construct with wt hinge	ColE1	Kan	DH5α	6422	Soh et al, 2015
pSG8031	pET-Gate2 His6-TEV-(400-776)Smc(C437S, R558C, N634C, R583A, R643A, R645A)	expression vector for BsSmc hinge(XL)/coiled-coil construct with alanine-mutant hinge	ColE1	Kan	DH5α	6422	This study
pSG8032	pET-Gate2 His6-TEV-(400-776)Smc(C437S, R558C, N634C, R583D, R643D, R645D)	expression vector for BsSmc hinge(XL)/coiled-coil construct with alanine-mutant hinge	ColE1	Kan	DH5α	6422	This study
pSG7674	pMulti_A_ybbR-His-ScSmc6(407-808;N572C)_ScSmc5(364-743;V638C)	expression vector for Smc5/6 hinge(N)/coiled-coil construct with wt hinge	ColE1	Amp	DH5α	9028	This study
pSG7673	pMulti_A_ybbR-His-ScSmc6(407-808;N643C)_ScSmc5(364-743;N526C)	expression vector for Smc5/6 hinge(S)/coiled-coil construct with wt hinge	ColE1	Amp	DH5α	9028	This study
pSG7611	pMulti_A_ybbR-His-ScSmc6(407-808;N572C;N643C)_ScSmc5(364-743;N526C;V638C)	expression vector for Smc5/6 hinge(NS)/coiled-coil construct with wt hinge	ColE1	Amp	DH5α	9028	This study
pSG7612	pMulti_A_ybbR-His-ScSmc6(407-808;N572C;N643C;R555A;R676A)_ScSmc5(364-743;N526C;V638C;R537A;K612A;K641A)	expression vector for Smc5/6 hinge(NS)/coiled-coil construct with alanine-mutant hinge	ColE1	Amp	DH5α	9028	This study
pSG7017	pMulti_K_ScSmc6(N572C;N643C)-3C-TS_ScSmc5(N526C;V638C)_(ScNse1_RBS_ScNse3_RBS_ScNse4_RBS_ScNse2)	expression vector for Smc5/6 hexamer for XL of north and south hinge interfaces	ColE1	Kan	DH5α	18071	This study
pSG7158	pMulti_A_ScSmc6(N572C;R952C)-3C-TS_ScSmc5(V638C;G1054C)_ScNse2	expression vector for Smc5/Smc6/Nse2 with cysteines for XL of hinge(N), cap, and neck interfaces	ColE1	Amp	DH5α	14961	This study
pSG6200	pMulti_A_ScSmc6(N643C;R952C)-3C-TS_ScSmc5(N526C;G1054C)_ScNse2	expression vector for Smc5/Smc6/Nse2 with cysteines for XL of hinge(2), cap, and neck interfaces	ColE1	Amp	DH5α	14961	This study
pSG6202	pMulti_K_ScNse4(N82C;S319C)_(ScNse1_RBS_ScNse3)	expression vector for Nse4/Nse3/Nse1 with cysteines for	ColE1	Kan	DH5α	9636	Taschner and Gruber, 2023

## Sheet: Supplementary Table 3
Supplementary Table 3: List of bacterial strains used in this study
B. subtilis strains
Strain	Genotype	Source
BSG5706	1A700, smc ftsY::ermB, trpC2	This study
BSG5707	1A700, smc(R583A, R643A, R645A) ftsY::ermB, trpC2	This study
BSG5708	1A700, smc(R583D, R643D, R645D) ftsY::ermB, trpC2	This study
BSG5713	1A700, smc ftsY::ermB, ∆parB::kanR, trpC2	This study
BSG5714	1A700, smc(R583A, R643A, R645A) ftsY::ermB, ∆parB::kanR, trpC2	This study
BSG5715	1A700, smc(R583D, R643D, R645D) ftsY::ermB, ∆parB::kanR, trpC2	This study
BSG1489	1A700, specR::scpA ΔscpB, trpC2	Gruber Laboratory
E. coli strains
Strain	Genotype	Source
BSG5219	E.coli BW25113, att::AraC-pBAD-empty::gentR, pBADmycHisA	Liu et al., 2022
BSG5220	E.coli BW25113, att::AraC-pBAD-ecjetABCD::gentR, pBADmycHisA	Liu et al., 2022
BSG5677	E.coli BW25113, att::AraC-pBAD-ecJetABC(R524A K591A K601A)D::gentR, pBADmycHisA	This study
BSG5678	E.coli BW25113, att::AraC-pBAD-ecJetABC(R524D K591D K601D)D::gentR, pBADmycHisA	This study
