# Supplementary material for: The SMC Hinge is a Selective Gate for Obstacle Bypass
Source: Nat Commun. 2025 Nov 25;16:10457. doi: 10.1038/s41467-025-65408-5 (PMC12647877; doi:10.1038/s41467-025-65408-5)
Supplement: Supplementary file 6 — Source data [file 41467_2025_65408_MOESM6_ESM.xlsx]

## Sheet: Ext Fig 6B survivor calculation
Figure 6B
Rep 1	Colony count (-C)	Lane	Total no.	Colony count (-C) 2	Lane2	Total no.	Average total	Colony count (+C)	Lane	survivor no.	Colony count (+C) 2	Lane2	survivor no.	survivor total	%survivor
Empty-	21	6	21000000	23	6	23000000	22000000	28	6	28000000	20	6	20000000	24000000	109.091
Empty+	28	6	28000000	30	6	30000000	29000000	25	6	25000000	25	6	25000000	25000000	86.2069
WT-	28	6	28000000	23	6	23000000	25500000	26	6	26000000	23	6	23000000	24500000	96.0784
WT+	20	6	20000000	16	6	16000000	18000000	16	3	16000	12	3	12000	14000	0.0777778
3A-	32	6	32000000	30	6	30000000	31000000	24	6	24000000	28	6	28000000	26000000	83.871
3A+	12	6	12000000	19	6	19000000	15500000	1	3	1000	14	2	1400	1200	0.00774194
3D-	14	6	14000000	20	6	20000000	17000000	26	6	26000000	20	6	20000000	23000000	135.294
3D+	18	6	18000000	14	6	14000000	16000000	10	6	10000000	8	6	8000000	9000000	56.25
Rep 2	Colony count (-C)	Lane	Total no.	Colony count (-C) 2	Lane2	Total no.	Average total	Colony count (+C)	Lane	survivor no.	Colony count (+C) 2	Lane2	survivor no.	survivor average	%survivor
Empty-	24	6	24000000	20	6	20000000	22000000	22	6	22000000	25	6	25000000	23500000	106.818
Empty+	13	6	13000000	20	6	20000000	16500000	16	6	16000000	8	6	8000000	12000000	72.7273
WT-	20	6	20000000	26	6	26000000	23000000	23	6	23000000	19	6	19000000	21000000	91.3043
WT+	24	6	24000000	27	6	27000000	25500000	18	4	180000	9	4	90000	135000	0.529412
3A-	30	6	30000000	15	6	15000000	22500000	16	6	16000000	18	6	18000000	17000000	75.5556
3A+	23	6	23000000	20	6	20000000	21500000	3	3	3000	3	3	3000	3000	0.0139535
3D-	26	6	26000000	35	6	35000000	30500000	32	6	32000000	27	6	27000000	29500000	96.7213
3D+	17	6	17000000	12	6	12000000	14500000	16	6	16000000	15	6	15000000	15500000	106.897
Rep 3	Colony count (-C)	Lane	Total no.	Colony count (-C) 2	Lane2	Total no.	Average total	Colony count (+C)	Lane	survivor no.	Colony count (+C) 2	Lane2	survivor no.	survivor average	%survivor
Empty-	16	6	16000000	17	6	17000000	16500000	20	6	20000000	22	6	22000000	21000000	127.273
Empty+	11	6	11000000	20	6	20000000	15500000	14	6	14000000	17	6	17000000	15500000	100
WT-	20	6	20000000	22	6	22000000	21000000	14	6	14000000	24	6	24000000	19000000	90.4762
WT+	14	6	14000000	16	6	16000000	15000000	12	4	120000	8	4	80000	100000	0.666667
3A-	37	6	37000000	41	6	41000000	39000000	42	6	42000000	42	6	42000000	42000000	107.692
3A+	31	6	31000000	33	6	33000000	32000000	2	3	2000	2	3	2000	2000	0.00625
3D-	35	6	35000000	43	6	43000000	39000000	30	6	30000000	36	6	36000000	33000000	84.6154
3D+	32	6	32000000	34	6	34000000	33000000	26	6	26000000	24	6	24000000	25000000	75.7576

## Sheet: Ext Fig 9A ChIP qPCR
Figure 9A
Rep 1	yyaH	parS359	noc	ter
WT	0.127612	0.20825	0.423442	0.0296615
hinge3A	0.693196	0.51439	1.54294	0.0252327
∆scpB	0.0132303	0.0475647	0.0172272	0.0144954
Rep 2	yyaH	parS359	noc	ter
WT	0.187699	0.288971	0.578543	0.0680951
hinge3A	1.05716	0.553055	2.02321	0.0643884
∆scpB	0.0730053	0.17398	0.125586	0.0843625
Rep 3	yyaH	parS359	noc	ter
WT	0.164009	0.307913	0.520744	0.0594489
hinge3A	1.01931	0.675742	1.77873	0.0643773
∆scpB	0.0641479	0.198079	0.127666	0.0761214
